# Supplementary material for: Mitochondrial cardiomyopathy presenting as isolated cardiac involvement with rapid progression due to the MT-TI m.4300A>G mutation
Source: Eur Heart J Case Rep. 2025 Apr 18;9(6):ytaf198. doi: 10.1093/ehjcr/ytaf198 (PMC12159737; doi:10.1093/ehjcr/ytaf198)
Supplement: ytaf198_Supplementary_Data [file ytaf198_supplementary_data.zip]

Archive with 4 entries (4 files):
- second4ch.avi
- second sax.avi
- first sax.avi
- first 4ch.avi
